# Supplementary material for: Epstein–Barr Virus BRRF1 Induces Butyrophilin 2A1 in Nasopharyngeal Carcinoma NPC43 Cells via the IL-22/JAK3-STAT3 Pathway
Source: Int J Mol Sci. 2024 Dec 15;25(24):13452. doi: 10.3390/ijms252413452 (PMC11677325; doi:10.3390/ijms252413452)
Supplement: Supplementary file 1 [file ijms-25-13452-s001.zip]

Archive with 1 entries (1 files):
- ijms-3353253-supplementary.pdf
